# Supplementary material for: Recurrent Glioma With Lineage Conversion From Oligodendroglioma to Astrocytoma in Two Cases
Source: Front Oncol. 2019 Aug 27;9:828. doi: 10.3389/fonc.2019.00828 (PMC6719522; doi:10.3389/fonc.2019.00828)
Supplement: Supplementary file 4 [file Data_Sheet_4.zip]

Archive with 3 entries (3 files):
- Supplementary file 4_TN1708D1569.vcf
- Supplementary file 5_TN1708D1570.vcf
- Supplementary file 6_TN1708D1571.vcf
